# Supplementary material for: Oyster Peptides Prepared by Lactobacillus casei Fermentation Enhance Immune Activity in RAW264.7 Cells via Activation of the MAPK Pathway
Source: Mar Drugs. 2025 Dec 18;23(12):484. doi: 10.3390/md23120484 (PMC12734967; doi:10.3390/md23120484)
Supplement: Supplementary file 1 [file marinedrugs-23-00484-s001.zip]

Archive with 1 entries (1 files):
- marinedrugs-4031594-supplementary.pdf
